# Supplementary material for: Association between zinc deficiency and aorta stiffness in non-diabetic hemodialysis patients
Source: PLoS One. 2023 Jan 6;18(1):e0268875. doi: 10.1371/journal.pone.0268875 (PMC9821515; doi:10.1371/journal.pone.0268875)
Supplement: S1 Data — (XLSX) [file pone.0268875.s001.xlsx]

## Sheet: Data list aftter modified 2
		sex	DMN	CGN	GS	PKD			DM	HTN	IHD	CI	antiHTN	statin	Anti platlet	smoking	ＤＷ	BQ	Height	BMI>25	dialyzer	HDF		QB	WBC	RBC	Hb	Ht	MCV	MCH	MCHC	Plt	Ret	TP	A/G比	Alb	UA	BUN	LDL	Cr	Na	K	Cl	Ca	P	Mg	Fe	TIBC	UIBC
1		0	0	0	0	0	1		0	0	0	0	0	0	0	0	24	23.8	1.48	0	H12-4000	0		150	41	407	10.7	33.8	83	26.3	31.7	23	13	5.7	1.71	3.6	7.3	48.9	82	5	136	3	95	8	4.2	2.5	85	271	186
2		1	0	0	0	0	1		0	0	0	0	0	0	0	1	59.5	62.2	1.69	0	MFX-25Seco(青)	1		280	87	340	10.9	33.2	97.6	32.1	32.8	12.3	16	6.8	1.13	3.6	11.2	68.9	19	11.87	138	4	104	6.9	8.6	2.5	129	373	244
3		0	0	0	0	1	0		0	1	0	0	1	0	0	0	44.5	45	1.52	0	MFX-17Seco	1		240	122	420	12.5	38.7	92.1	29.8	32.3	36.3	14	6.3	1.25	3.5	8.2	57.2	102	8.03	143	4.2	106	8.9	5.4	2.4	31	255	224
4		1	0	1	0	0	0		0	0	0	0	0	0	0	0	72	75.1	1.7	1	MFX-21Seco(青)	1		240	63	331	10.7	32	96.7	32.3	33.4	27.4	14	6.2	1.21	3.4	7.8	57.6	93	12.09	139	4.9	105	7.6	6.5	2.2	65	222	157
5		1	0	1	0	0	0		0	1	0	0	1	0	0	0	49.8	52	1.73	0	MFX-21Seco(青)	1		240	37	329	10.7	32.4	98.5	32.5	33	15.4	12	5.9	1.36	3.4	6.7	62.6	83	9.55	140	4	107	9.2	4.1	2.4	81	248	167
6		0	0	1	0	0	0		0	1	0	0	1	0	0	0	49	50.8	1.54	0	FB-170Uβeco	0		200	62	332	10.8	32.2	97	32.5	33.5	21.2	25	5.4	1.57	3.3	6.8	68.7	120	9.29	139	4.7	105	8.1	6.1	2.5	56	216	160
7		0	0	1	0	0	0		0	1	0	0	1	0	1	0	51	54.3	1.55	0	PES-21SEαeco	0		230	60	368	11.8	35.7	97	32.1	33.1	20.4	11	5.7	1.48	3.4	5.7	64.9	77	11.2	146	4.6	108	8.5	4.8	1.9	58	220	162
8		0	0	0	0	0	1		0	0	0	0	0	0	0	0	45.6	47.8	1.52	0	MFX-21Seco(青)	1		270	63	304	10	30.8	101.3	32.9	32.5	21.4	21	5.9	1.95	3.9	7.8	61	140	10.98	142	5.8	107	8.4	7.4	3.2	107	298	191
9		1	0	0	0	0	1		0	1	0	0	1	0	0	0	64	65.6	1.74	0	FB-250Uβeco	0		230	72	332	10.9	32.7	98.5	32.8	33.3	17.3	12	6.5	1.6	4	8.3	59.6	55	11.42	143	5.1	111	8.2	5.7	2.3	76	259	183
10		0	0	0	0	0	1		0	1	1	0	0	1	1	0	40	41.4	1.45	0	MFX-21Eeco(あか)	1		200	42	371	11.9	37.9	102.2	32.1	31.4	11.6	16	5.2	1.36	3	6.9	60	74	8.03	144	4.8	110	6.8	5.3	2.2	37	152	115
11		1	0	1	0	0	0		0	1	0	0	1	0	1	0	75.5	79.5	1.72	1	PES-25SEαeco	0		250	39	306	10.7	32.7	106.9	35	32.7	11.6	15	6.8	1.13	3.6	9	53.2	85	14.88	139	4.9	106	7.3	3.7	2.1	66	302	236
12		0	0	1	0	0	0		0	1	0	0	1	0	0	0	61.6	63.8	1.62	0	MFX-21Seco(青)	1		280	73	324	10.4	31.9	98.5	32.1	32.6	21.4	16	5.6	1.15	3	3.4	68.8	94	11.09	140	3.5	105	8.6	4.2	2.1	29	213	184
13		0	0	1	0	0	0		0	1	0	0	1	0	0	0	33.7	36	1.54	0	FB-150Uβeco	0		200	35	330	10.2	32.2	97.6	30.9	31.7	13.5	9	6.2	1.38	3.6	5.6	46.5	63	8.13	139	4.1	104	8.2	4.2	2.4	32	169	137
14		1	0	0	0	0	1		0	1	0	0	1	0	0	0	63.2	66	1.68	0	MFX-25Seco(青)	1		270	47	309	9.3	29.2	94.5	30.1	31.8	21.2	13	6.2	1.21	3.4	6.6	50.9	97	9.97	142	4.7	110	7.5	4.8	2.2	78	252	174
15		1	0	0	0	0	1		0	1	0	0	1	0	0	1	71.5	76	1.79	0	MFX-25Seco(青)	1		300	109	368	11.3	33.6	91.3	30.7	33.6	34.7	8	6.7	1.16	3.6	6	58	137	12.25	140	5	104	8.6	7.2	2.1	101	228	127
16		1	0	0	0	0	1		0	1	0	0	1	0	1	0	67.1	68	1.77	0	NV-21U	0		280	53	467	14	43.1	92.3	30	32.5	7.8	9	6.1	1.26	3.4	7.4	32.6	93	9.46	142	3.3	109	8.3	3.6	1.7	59	282	223
17		1	0	1	0	0	0		0	1	0	0	1	0	0	0	53	55.6	1.6	0	NV-21U	0		200	31	351	12	37.7	107.4	34.2	31.8	7.3	17	5.9	1.36	3.4	3.1	72.7	58	9.48	144	5.6	112	8	7.5	2.2	68	229	161
18		1	0	0	0	1	0		0	1	0	0	1	0	0	0	54.8	57.8	1.63	0	VPS-HA2.1	0		240	69	412	11.9	36.7	89.1	28.9	32.4	18.8	5	6.5	1.03	3.3	8.2	71.2	33	9.24	136	4.3	105	7.9	5.4	2.5	79	213	134
19		1	0	0	0	0	1		0	1	1	0	0	1	1	0	43.5	4.1	1.56	0	PES-15SEαeco	0		150	49	255	7.2	22.6	88.6	28.2	31.9	4.2	20	6.1	1.1	3.2	7.9	75.3	38	4.63	137	4.9	107	7.8	5.7	1.8	219	305	86
20		0	0	1	0	0	0		0	1	0	0	1	1	1	0	62.9	64.6	1.6	1	MFX-25Seco(青)	1		270	63	360	10.9	34.3	95.3	30.3	31.8	14.3	13	5.5	1.75	3.5	6.3	44.5	100	8.38	145	4.4	105	9.1	4.5	2	50	236	186
21		1	0	0	0	0	1		0	1	0	0	1	0	0	0	71.5	74.6	1.77	0	MFX-25Seco(青)	1		300	56	347	9.9	30.3	87.3	28.5	32.7	17.4	16	6.1	1.35	3.5	5.8	70.3	105	14.68	141	4.5	104	8.6	6.3	2.5	31	292	261
22		0	0	0	0	1	0		0	0	1	0	0	1	1	0	42	43.5	1.49	0	FB-210Uβeco	0		150	40	397	11.7	38.8	97.7	29.5	30.2	11	16	6.2	1	3.1	5.7	41.6	126	6.29	141	4.4	106	8.2	5.1	1.9	53	201	148
23		0	0	1	0	0	0		0	0	0	0	0	0	0	0	43.1	44.7	1.52	0	MFX-17Seco	1		240	54	331	9.9	32.2	97.3	29.9	30.7	22.5	10	6.4	1.06	3.3	7	61.7	139	10.36	141	5.3	107	7.3	5.7	2.2	47	190	143
24		1	0	1	0	0	0		0	1	0	0	1	0	0	0	64.5	66.1	1.68	0	VPS-HA2.1	0		260	61	375	11.8	35.5	94.7	31.5	33.2	18.5	9	6.3	1.86	4.1	4.7	77	117	13.84	142	4.8	106	9.6	6.3	2.4	64	289	225
25		0	0	0	0	0	1		0	1	0	1	0	0	0	0	53	56.8	1.45	0	PES-17SEαeco	0		180	51	305	10.7	33.1	108.5	35.1	32.3	23.2	37	5.1	1.43	3	4.8	38	70	4.59	136	3.3	103	7.7	2.4	1.9	88	180	92
26		0	0	0	0	0	1		0	1	0	0	0	0	1	0	49.9	53.6	1.6	0	PES-21SEαeco	0		220	53	363	11.1	33.1	91.2	30.6	33.5	11.6	13	6.4	1.21	3.5	7	58.6	77	7.64	138	5.2	106	6.5	2.8	1.8	56	233	177
27		1	0	1	0	0	0		0	1	0	0	1	0	0	0	48	50.4	1.58	0	PES-19SEαeco	0		230	42	494	13.7	43.7	88.5	27.7	31.4	10.3	14	6.8	1.19	3.7	5.1	84.6	59	13.07	137	6.2	101	7.5	9.9	2.5	41	262	221
28		1	0	1	0	0	0		0	1	0	0	1	0	0	0	65	67.2	1.7	0	MFX-25Seco(青)	1		300	43	347	11.1	33.8	97.4	32	32.8	13.4	18	6.2	1.3	3.5	8.2	59	118	9.69	144	4.5	108	7.8	5.6	2.3	59	218	159
29		1	0	1	0	0	0		0	0	1	0	0	0	1	0	50.5	51.7	1.56	0	PES-21SEαeco	0		200	43	357	10.1	31.6	88.5	28.3	32	20	9	6.6	0.94	3.2	4.2	29.3	67	5.77	139	3.7	100	8.4	3.1	1.7	36	282	246
30		0	0	1	0	0	0		0	0	1	0	0	1	1	0	45.7	46.5	1.6	0	MFX-21Seco(青)	1		220	33	408	11.3	37.4	91.7	27.7	30.2	14.4	13	6.1	1.44	3.6	8.5	66.3	122	10.34	142	3.9	110	7.1	5.5	2.4	41	328	287
31		0	0	0	0	1	0		0	1	0	0	1	0	0	0	55	58.1	1.55	0	MFX-21Seco(青)	1		270	65	334	9.9	30.7	91.9	29.6	32.2	23.3	8	6.1	1.77	3.9	8.3	68.2	97	9.47	138	5.5	101	8.4	6.4	2	53	204	151
32		0	0	1	0	0	0		0	1	0	0	1	0	0	0	55.5	57.6	1.6	0	MFX-25Seco(青)	1		270	60	370	11.1	34.2	92.4	30	32.5	27	8	6.4	1.56	3.9	3.7	60.1	141	12.57	141	5.2	103	9.6	5.1	2.5	69	224	155
33		1	0	0	1	0	0		0	1	0	0	1	0	0	0	66.3	71.1	1.72	0	FB-210Uβeco	0		240	55	435	12.5	38.9	89.4	28.7	32.1	18	3	6.3	1.52	3.8	7	88.5	109	13.83	140	5.5	104	8.1	6.3	2.3	120	244	124
34		1	0	0	0	1	0		0	1	1	0	1	1	1	0	73.3	76.7	1.75	1	PES-25SEαeco	0		250	66	379	11.6	34.4	90.8	30.6	33.7	17.4	22	6.3	1.52	3.8	7.6	62.9	58	13.15	136	5.9	102	7.3	5.7	2.3	80	243	163
35		0	0	1	0	0	0		0	1	1	0	1	1	1	0	30.8	32.9	1.43	0	NF-2.1H	0		200	47	334	10.6	34.4	103	31.7	30.8	19.1	21	5.4	1.08	2.8	7	68.1	126	6.92	136	6.4	101	7.4	5.7	2.2	48	204	156
36		0	0	0	0	1	0		0	1	0	0	1	1	1	0	63.2	65.7	1.65	0	MFX-25Seco(青)	1		270	46	309	11.1	34.4	111.3	35.9	32.3	19.4	22	5.9	1.46	3.5	6.8	61.1	70	9.64	142	5.7	106	9.1	6.4	2.6	47	197	150
37		1	0	1	0	0	0		0	1	0	0	1	0	0	0	42.5	44	1.6	0	NV-18U	0		200	65	367	10.6	32.8	89.4	28.9	32.3	13.3	4	6.6	0.74	2.8	6	31.7	49	6.83	144	3.9	109	8.9	4.8	1.9	46	148	102
38		1	0	0	0	0	0		0	1	0	0	1	0	0	1	59	61.5	1.69	0	MFX-25Seco(青)	1		290	67	380	10.6	33	86.8	27.9	32.1	28.7	13	6.1	1.26	3.4	3.8	44.1	101	10.58	139	3.6	104	7.7	6.8	2.3	29	284	255
39		1	0	0	0	1	0		0	1	0	0	1	0	0	0	68.2	71.5	1.74	0	FB-210Uβeco	0		200	56	435	12.6	37.7	86.7	29	33.4	17.3	7	7	1.06	3.6	7.9	72.2	90	9.97	138	5.1	106	7.5	6.2	2.4	89	257	168
40		1	0	1	0	0	0		0	1	0	0	1	0	0	0	62.2	64.1	1.69	0	PES-21SEαeco	0		200	49	338	9.7	32	94.7	28.7	30.3	21.8	24	6.1	0.91	2.9	9.1	63.3	65	6.29	141	4.1	106	7.4	5.6	2.3	23	237	214
41		1	0	0	0	0	1		0	1	0	0	1	0	1	0	40.4	44.1	1.59	0	VPS-HA2.1	0		240	31	320	11	34.1	106.6	34.4	32.3	6.7	12	5.9	2.11	4	5.9	61.9	51	6.61	138	5.9	105	8.4	4.9	2	109	252	143
42		0	0	1	0	0	0		0	0	0	0	0	0	1	0	41.7	43.6	1.54	0	MFX-15Eeco(あか)	1		200	43	388	11.9	36.4	93.8	30.7	32.7	8.7	18	6.9	0.97	3.4	8.3	79.7	67	8.14	140	5	105	9.9	7.8	2.4	96	234	138
43		0	0	0	0	1	0		0	1	0	0	1	0	0	0	57.8	60.9	1.58	0	MFX-25Seco(青)	1		260	56	330	10.5	32.4	98.2	31.8	32.4	20.2	16	6.4	1.13	3.4	4.3	67.2	122	10.88	143	4.8	108	7.7	5.4	2.4	57	215	158
44		1	0	1	0	0	0		0	1	0	0	1	0	0	0	64.7	66.3	1.68	0	PES-19SEαeco	0		200	53	328	10	32.3	98.5	30.5	31	20.2	7	6.1	1.65	3.8	7	62.4	63	8.78	144	5.2	109	9.1	6	2.1	204	234	30
45		1	0	1	0	0	0		0	1	0	0	1	0	1	0	45.5	46.8	1.64	0	MFX-21Seco(青)	1		250	65	339	9.7	31.5	92.9	28.6	30.8	50.6	23	7	0.59	2.6	7.4	67.2	68	6.48	137	5.7	101	10	5.8	2.2	20	204	184
46		1	0	1	0	0	0		0	1	0	0	1	0	0	0	53.8	57.1	1.6	0	FB-190Uβeco	0		220	35	373	11.3	35.8	96	30.3	31.6	14.1	8	5.9	1.57	3.6	4.7	71.7	99	9.79	142	5.4	106	8.7	6.2	2.7	33	211	178
47		1	0	0	0	0	1		0	1	0	0	1	0	1	0	38.3	40.5	1.56	0	PES-17SEαeco	0		200	53	305	9.1	28.6	93.8	29.8	31.8	37.5	19	7	1	3.5	6.2	76.8	127	7.29	138	5.5	102	7.6	5.7	2.4	55	275	220
48		1	0	0	0	1	0		0	1	0	0	1	1	0	1	63	65.7	1.85	0	PES-25SEαeco	0		230	56	349	11.2	34	97.4	32.1	32.9	19.5	9	6.3	1.42	3.7	6.7	77	112	10.01	143	6.2	110	6.1	9.2	2.5	74	224	150
49		1	0	1	0	0	0		0	0	0	0	0	0	0	0	78	82.1	1.58	0	MFX-25Seco(青)	1		300	53	356	10.9	32.3	90.7	30.6	33.7	14.5	22	7	1.26	3.9	6.6	74.3	98	11.46	138	5	101	8.1	6	1.9	79	267	188
50		1	0	0	1	0	0		0	1	0	0	1	0	0	0	68	72.4	1.69	1	MFX-25Seco(青)	1		300	64	386	12.3	37.2	96.4	31.9	33.1	22.9	13	6.5	1.41	3.8	7.3	97.4	69	14.78	142	4.7	104	7.9	7.6	2.9	120	246	126
51		1	0	0	1	0	0		0	1	1	0	1	1	1	0	60	63.3	1.69	0	FB-190Uβeco	0		230	45	388	12.5	40.2	103.6	32.2	31.1	19.2	9	6.1	1.54	3.7	7.6	70.7	43	9.79	142	6	108	7.4	6	2.5	27	264	237
52		0	0	0	0	0	0		0	1	0	0	0	1	1	0	29.5	30.8	1.49	0	H12-4000	0		200	52	336	9.7	30.2	89.9	28.9	32.1	21.8	12	6.9	1.23	3.8	6.6	60.7	88	5.96	142	4.2	106	8.3	5.5	2.5	26	340	314
53		1	0	1	0	0	0		0	1	1	1	1	1	1	1	53.4	56	1.6	0	PES-21SEαeco	0		200	55	366	11.4	34.4	94	31.1	33.1	12.5	12	6.5	1.24	3.6	8.1	67.5	118	7	140	5.2	106	6.9	4.6	2.2	41	256	215
54		1	0	0	0	0	0		0	1	1	0	1	1	1	0	64.5	68	1.73	0	FB-250Uβeco	0		230	51	294	10.9	31.4	106.8	37.1	34.7	18.6	22	6.1	1.54	3.7	6.6	102.4	114	12.12	136	5.8	98	9.2	8.4	3.6	97	261	164
55		1	0	0	1	0	0		0	1	0	0	1	0	0	0	53.5	55.8	1.7	0	MFX-21Seco(青)	1		240	44	397	12.2	36.9	92.9	30.7	33.1	18.9	19	6.6	1.54	4	10.6	97.5	114	13.97	139	5	104	8.2	5.9	2.5	68	255	187
56		0	0	0	1	0	0		0	1	0	1	1	0	0	0	43.7	46.7	1.54	0	MFX-25Seco(青)	1		250	60	408	12	38.4	94.1	29.4	31.3	21.8	12	5.9	1.11	3.1	6.2	39.7	183	8.38	139	5.1	100	10.1	5.8	2.8	20	245	225
57		1	0	1	0	0	0		0	1	0	1	0	1	1	0	58	60.5	1.67	0	PES-25SEαeco	0		220	37	362	10.6	33	91.2	29.3	32.1	8.4	9	6.7	1.09	3.5	4.8	32.7	122	7.41	136	4.4	103	6.7	3.6	2	64	336	272
58		1	0	0	1	0	0		0	1	1	0	1	1	1	0	56.9	60.4	1.68	0	VPS-HA1.8	0		220	62	325	10.1	31.3	96.3	31.1	32.3	16.5	12	6.6	0.74	2.8	8.6	68.2	70	8.79	137	4.7	100	7.3	5.1	2.2	96	312	216
59		0	0	1	0	0	0		0	1	0	0	1	0	0	0	43.4	46.4	1.54	0	MFX-21Seco(青)	1		240	45	373	10.7	33.6	90.1	28.7	31.8	15.9	6	6.6	1.2	3.6	7.6	65.8	77	10.7	138	5.1	103	8.5	4.7	2.4	40	286	246
60		0	0	0	0	0	1		0	0	0	0	0	0	1	0	29.3	28.9	1.51	0	MFX-15Eeco(あか)	1		200	68	437	11.7	36.9	84.4	26.8	31.7	25.1	12	4.9	1.04	2.5	8.2	11.2	72	6.15	141	2.9	113	7.5	3.3	2.5	104	270	166
61		1	0	1	0	0	0		0	1	0	0	0	1	0	0	88.7	91.5	1.79	1	MFX-25Seco(青)	1		300	51	326	11.1	34.2	104.9	34	32.5	16.5	16	6.3	1.33	3.6	6.6	49.5	131	13.22	145	4.4	106	7.1	5.9	2.6	76	261	185
62		1	0	1	0	0	0		0	1	0	0	1	0	0	0	58.5	61.1	1.73	0	PES-21SEαeco	0		250	50	336	9.9	29.8	88.7	29.5	33.2	17.6	17	5.5	1.89	3.6	7.2	51.4	75	11.7	134	5.1	102	8.1	4.7	2.1	71	267	196
63		1	0	1	0	0	0		0	1	0	0	1	0	0	0	52.1	55.1	1.7	0	MFX-21Seco(青)	1		300	52	366	11.9	35.6	97.3	32.5	33.4	23	8	6.5	1.24	3.6	5.9	78.3	111	10.88	135	5.4	100	8.4	6.1	2.1	103	321	218
64		1	0	0	1	0	0		0	1	0	0	1	1	1	0	62.1	64.6	1.66	0	PES-25SEαeco	0		220	63	343	10.6	31	90.4	30.9	34.2	18.1	11	6.5	0.97	3.2	3	60.7	57	10.03	139	4.6	105	8	6	2.1	78	232	154
65		1	0	0	1	0	0		0	1	1	0	1	1	1	0	70	73.7	1.73	1	VPS-HA2.1	0		250	110	460	13.3	40.7	88.5	28.9	32.7	28.2	16	6	1.5	3.6	4.7	71.7	58	14.38	140	4.7	103	6.6	6.9	2.2	54	260	206
66		1	0	1	0	0	0		0	1	0	0	1	0	0	0	81.7	85.8	1.77	1	PES-25SEαeco	0		240	91	457	12.1	38.4	84	26.5	31.5	23.6	9	6.7	1.03	3.4	4.1	53	94	12.19	137	4.4	100	8.8	5.5	2.5	31	393	362
67		0	0	0	0	0	1		0	1	0	1	0	0	0	0	47	49.9	1.56	0	NV-21U	0		220	60	361	10	31	85.9	27.7	32.3	31.4	5	6.8	0.79	3	6.3	60.4	80	7.94	136	4.9	100	9	5.9	2.1	41	199	158
68		0	0	1	0	0	0		0	1	1	0	0	1	1	0	46.7	49	1.48	0	H12-4000	0		180	93	457	13.7	44.4	97.2	30	30.9	14.4	20	5.8	1.76	3.7	9.2	70	68	7.58	144	4.7	107	7.4	6.8	2.4	80	253	173
69		0	0	1	0	0	0		0	1	0	0	1	0	0	0	40.5	42.8	1.46	0	PES-21SEαeco	0		180	70	324	10.5	31.1	96	32.4	33.8	16.4	15	6.2	1.3	3.5	7.1	45.9	116	6.98	136	3.6	103	8.4	4.5	2	71	192	121
70		1	0	0	0	0	1		0	0	0	1	0	0	0	0	58	61.2	1.6	0	MFX-21Eeco(あか)	1		180	60	394	9.9	31.3	79.4	25.1	31.6	17	8	5.9	1.46	3.5	7.7	71.6	99	9.43	144	5.3	106	8.7	7.7	2.1	36	305	269
71		1	0	1	0	0	0		0	0	0	0	0	0	0	0	68.7	73.5	1.73	0	NV-21U	0		240	63	316	10.6	32.4	102.5	33.5	32.7	24.5	11	5.7	1.59	3.5	5.7	82.2	63	14.98	140	5.5	104	9.3	6.7	2.8	53	225	172
72		0	0	1	0	0	0		0	0	0	0	0	0	0	0	36.8	38	1.45	0	NV-18U	0		200	63	362	12.4	37.2	102.8	34.3	33.3	19.9	15	6.4	1.46	3.8	7.2	48.2	123	5.63	137	4.8	104	8.9	5.8	2.5	105	216	111
73		1	0	0	0	1	0		0	0	0	0	0	0	0	0	51.7	55.5	1.53	0	PES-25SEαeco	0		250	73	382	11.9	35.7	93.5	31.2	33.3	29.1	12	6.3	1.42	3.7	6	78.9	151	13.68	137	4.6	98	9	6.2	2.3	138	229	91
74		0	0	0	0	1	0		0	1	0	0	1	0	0	0	46	47	1.54	0	PES-19SEαeco	0		200	39	300	9.1	28.3	94.3	30.3	32.2	11.9	20	6.8	1.06	3.5	7	63.3	82	7.36	143	4.8	106	8.8	4.8	2.4	73	248	175
75		1	0	0	0	1	0		0	0	0	0	0	0	0	0	58.3	60.3	1.66	0	H12-4000	0		200	82	477	13.4	42	88.1	28.1	31.9	26.3	22	5.8	0.76	2.5	9	101.9	77	8.65	136	5.2	103	8	6.4	2.6	97	251	154
76		1	0	1	0	0	0		0	0	0	0	0	0	0	0	51.7	54.8	1.63	0	NV-21U	0		220	70	358	11.2	32.8	91.6	31.3	34.1	23	19	6.5	1.17	3.5	7.6	74.6	101	11.02	137	4.3	102	8.1	7.2	2.4	47	216	169
77		1	0	1	0	0	0		0	1	0	0	1	0	0	0	61.4	65.2	1.66	0	FB-210Uβeco	0		240	56	456	12.2	37	81.1	26.8	33	20	8	6.3	2	4.2	7.6	71.7	69	12.03	135	6.6	99	9.6	5.3	2.5	33	326	293
78		1	0	0	1	0	0		0	1	0	0	1	0	0	0	68.9	69.6	1.75	0	FB-210Uβeco	0		220	99	378	12.7	37.5	99.2	33.6	33.9	44.9	17	7.5	1.21	4.1	5	29.7	151	5.35	139	3.3	104	8.7	2.9	2	71	265	194
79		0	0	1	0	0	0		0	0	0	0	0	0	0	0	63.5	66.3	1.65	0	FB-210Uβeco	0		200	108	359	12.3	37	103.1	34.3	33.2	17	15	5.7	1.28	3.2	9.9	101.4	215	11.95	136	4.7	99	8.3	8.5	2.4	70	241	171
[truncated: 70 more columns]
